# Supplementary material for: Estimating the Global Burden of Endemic Canine Rabies
Source: PLoS Negl Trop Dis. 2015 Apr 16;9(4):e0003709. doi: 10.1371/journal.pntd.0003709 (PMC4400070; doi:10.1371/journal.pntd.0003709)
Supplement: S1 Dataset — The code folder contains seven R scripts: burden_model.R runs the model using data compiled in burden_1.R, after estimating parameters using: FitCovInc.R, FitPP.R, and creating Fig 2 (RabiesBurdenFig2.R). The script burden_results.R summarizes findings using the output of burden_model.R and burden_sensitivity.R runs the sensitivity analyses. The data folder contains 12 csv files called by the R code for the analyses, and one excel file (Vet.xlsx) with additional details about the data sources in vcountry2.csv and vcluster2.csv and with Delphi process estimates for dog vaccination coverage. Data sources are detailed in the relevant data sources and the details of the sources of data used in the analysis are in the supporting bibliography, S1 text. (ZIP) [file pntd.0003709.s004.zip]

Archive with 50 entries (43 files):
- ModelData&Code/
- ModelData&Code/Code/
- ModelData&Code/Code/burden_1.R
- __MACOSX/
- __MACOSX/ModelData&Code/
- __MACOSX/ModelData&Code/Code/
- __MACOSX/ModelData&Code/Code/._burden_1.R
- ModelData&Code/Code/burden_model.R
- __MACOSX/ModelData&Code/Code/._burden_model.R
- ModelData&Code/Code/burden_results.R
- __MACOSX/ModelData&Code/Code/._burden_results.R
- ModelData&Code/Code/burden_sensitivity.R
- __MACOSX/ModelData&Code/Code/._burden_sensitivity.R
- ModelData&Code/Code/FitCovInc.R
- __MACOSX/ModelData&Code/Code/._FitCovInc.R
- ModelData&Code/Code/FitPP.R
- __MACOSX/ModelData&Code/Code/._FitPP.R
- ModelData&Code/Code/RabiesBurdenFig2.R
- __MACOSX/ModelData&Code/Code/._RabiesBurdenFig2.R
- __MACOSX/ModelData&Code/._Code
- ModelData&Code/Data/
- ModelData&Code/Data/BiologicalsPrices.csv
- __MACOSX/ModelData&Code/Data/
- __MACOSX/ModelData&Code/Data/._BiologicalsPrices.csv
- ModelData&Code/Data/Clusters.csv
- __MACOSX/ModelData&Code/Data/._Clusters.csv
- ModelData&Code/Data/cost_input_Cluster.csv
- __MACOSX/ModelData&Code/Data/._cost_input_Cluster.csv
- ModelData&Code/Data/cost_input_Country.csv
- __MACOSX/ModelData&Code/Data/._cost_input_Country.csv
- ModelData&Code/Data/CountriesPop.csv
- __MACOSX/ModelData&Code/Data/._CountriesPop.csv
- ModelData&Code/Data/CovInc.csv
- __MACOSX/ModelData&Code/Data/._CovInc.csv
- ModelData&Code/Data/Epi.csv
- __MACOSX/ModelData&Code/Data/._Epi.csv
- ModelData&Code/Data/FAO_Livestock_GLiPHA.csv
- __MACOSX/ModelData&Code/Data/._FAO_Livestock_GLiPHA.csv
- ModelData&Code/Data/HDI.csv
- __MACOSX/ModelData&Code/Data/._HDI.csv
- ModelData&Code/Data/livestock_rabies.csv
- __MACOSX/ModelData&Code/Data/._livestock_rabies.csv
- ModelData&Code/Data/vcluster2.csv
- __MACOSX/ModelData&Code/Data/._vcluster2.csv
- ModelData&Code/Data/vcountry2.csv
- __MACOSX/ModelData&Code/Data/._vcountry2.csv
- ModelData&Code/Data/Vet.xlsx
- __MACOSX/ModelData&Code/Data/._Vet.xlsx
- __MACOSX/ModelData&Code/._Data
- __MACOSX/._ModelData&Code
