# Supplementary material for: Estimating the Global Burden of Endemic Canine Rabies
Source: PLoS Negl Trop Dis. 2015 Apr 16;9(4):e0003709. doi: 10.1371/journal.pntd.0003709 (PMC4400070; doi:10.1371/journal.pntd.0003709)
Supplement: S1 Dataset — The code folder contains seven R scripts: burden_model.R runs the model using data compiled in burden_1.R, after estimating parameters using: FitCovInc.R, FitPP.R, and creating Fig 2 (RabiesBurdenFig2.R). The script burden_results.R summarizes findings using the output of burden_model.R and burden_sensitivity.R runs the sensitivity analyses. The data folder contains 12 csv files called by the R code for the analyses, and one excel file (Vet.xlsx) with additional details about the data sources in vcountry2.csv and vcluster2.csv and with Delphi process estimates for dog vaccination coverage. Data sources are detailed in the relevant data sources and the details of the sources of data used in the analysis are in the supporting bibliography, S1 text. (ZIP) [file pntd.0003709.s004.zip › ModelData&Code/Code/burden_1.R]

##########     ARRANGE DATA    ###############

# ESTIMATE PARAMETERS AND FORMAT DATA FOR MODEL:
# RP = Probability that exposure is by a rabid animal
# PP = Probability of receiving PEP given an exposure
# DP - probability that in the absence of PEP bite victim develops rabies


# 1) RELATIONSHIP BETWEEN VACCINATION COVERAGE vs INCIDENCE
source("FitCovInc.R")  # Creates: RPcountry.csv and RPcluster.csv using country and cluster coverage data (warnings generated but parameter estimates ok)

# Extrapolate country estimates of coverage and RP from cluster values
for(i in 1:length(RPcountry$Cov)){
  index = which(RPcluster$Cluster == RPcountry$Cluster[i])
  RPcountry$Coverage[i] = ifelse(is.na(RPcountry$Cov[i]), RPcluster$Cov[index], RPcountry$Cov[i])
  RPcountry$Cov_L[i] = ifelse(is.na(RPcountry$Cov_L[i]), RPcluster$Cov_L[index], RPcountry$Cov_L[i])
  RPcountry$Cov_U[i] = ifelse(is.na(RPcountry$Cov_U[i]), RPcluster$Cov_U[index], RPcountry$Cov_U[i])
  RPcountry$mRP[i] = ifelse(is.na(RPcountry$mRP[i]), RPcluster$mRP[index], RPcountry$mRP[i])
  RPcountry$lRP[i] = ifelse(is.na(RPcountry$lRP[i]), RPcluster$lRP[index], RPcountry$lRP[i])
  RPcountry$uRP[i] = ifelse(is.na(RPcountry$uRP[i]), RPcluster$uRP[index], RPcountry$uRP[i])
}
head(RPcountry)

# DATA:
# SOCIOECONOMIC: HDI, population, country codes and clusters
HDI = read.csv("HDI.csv")  # http://www.imf.org/external/ns/cs.aspx?id=28 ** WITH WIKI EXTRAPOLATIONS **
pop = read.csv("CountriesPop.csv")  # http://esa.un.org/wpp (pop$X2010)
cluster = read.csv("Clusters.csv")  # Determined using Delphi method during PRP meeting
pop$cluster = cluster$CLUSTER[match(cluster$NUM, pop$NUM)]
pop = merge(HDI, pop, by = c("CODE", "CODE"))

# EPIDEMIOLOGY: incidence, vaccination coverage
inc = read.csv("Epi.csv")  # Literature & questionnaire data
incidence = subset(inc, inc$PP == "Y")  # Data for calculating PP
incidence <- within(incidence, {
  HDI <- pop$hdi[match(corrected_Country, pop$COUNTRY)]  # uses consolidated HDI
  pop <- pop$X2010[match(corrected_Country, pop$COUNTRY)]  # Uses UN population data
  Cov <- RPcountry$Coverage[match(Country, RPcountry$Country)]  # DOG RABIES INCIDENCE - RP
  RP <- RPcountry$mRP[match(Country, RPcountry$Country)]
})
pop$hdi <- replace(pop$hdi, which(is.na(pop$hdi)), pop$hdi[which(pop$COUNTRY=="New Zealand")])

        
# 2) PROBABILITY OF PEP - PP
source("FitPP.R")

source("RabiesBurdenFig2.R")  # Creates Figure 2
pp_order = match(RPcountry$HDI, PP$HDI)
RPcountry$PP = PP$tprop[pp_order]
RPcountry$PPl = PP$lwr[pp_order]
RPcountry$PPu = PP$upr[pp_order]
# test=PPrange[match(PP$HDI, RPcountry$HDI),]

for (i in 1:nrow(RPcluster)){
	index = which(RPcountry$Cluster == RPcluster$Cluster[i])
  RPcluster$PP[i] = mean(RPcountry$PP[index], na.rm=TRUE)
}


# 3) BITE INCIDENCE - from literature & questionnaires
bites = subset(inc, inc$Incidence == "Y")
for(i in 1:nrow(RPcountry)){
	index = which(as.character(bites$Country) == as.character(RPcountry$Country[i]))	
	RPcountry$BI[i] = ifelse(length(index) > 0, bites$Bite.rate[index], NA)	
}

for (i in 1:nrow(RPcluster)){ # Generate cluster bite incidence and CIs
	index = which(RPcountry$Cluster == RPcluster$Cluster[i])
	RPcluster$BI[i] = ifelse(sum(!is.na(RPcountry$BI[index]))==0, 0, mean(RPcountry$BI[index], na.rm = TRUE))
	RPcluster$BI_L[i] = ifelse(sum(!is.na(RPcountry$BI[index]))==0, 0, min(RPcountry$BI[index], na.rm = TRUE))
	RPcluster$BI_U[i] = ifelse(sum(!is.na(RPcountry$BI[index]))==0, 0, max(RPcountry$BI[index], na.rm = TRUE))	
	RPcluster$pop[i] = mean(RPcountry$pop[index], na.rm = TRUE)
}

# Very little research on bite incidence from India - reported incidence gives unrealistically high deaths (Delphi) 
# Use average bite incidence across Asia (reasonably consistent)
RPcountry$BI[which(RPcountry$CODE == "IND")] = mean(RPcluster$BI[2:7], na.rm = TRUE)

# Bite incidence for W Africa not believable for all countries (Delphi) - replace with continent average
RPcluster$BI[which(RPcluster$Cluster == "Francophone")] = mean(RPcluster$BI[15:18], na.rm = TRUE)

# For countries that are clusters (India, Indonesia, China, Brazil) or have v little data (Congo, W Africa)
# use ranges across clusters for CIs (Delphi)
RPcluster$BI_L[which(RPcluster$Cluster == "India")] = min(RPcluster$BI[2:7], na.rm = TRUE)
RPcluster$BI_U[which(RPcluster$Cluster == "India")] = max(RPcluster$BI[2:7], na.rm = TRUE)

RPcluster$BI_L[which(RPcluster$Cluster == "Indonesia")] = min(RPcluster$BI[2:7], na.rm = TRUE)
RPcluster$BI_U[which(RPcluster$Cluster == "Indonesia")] = max(RPcluster$BI[2:7], na.rm = TRUE)

RPcluster$BI_L[which(RPcluster$Cluster == "China")] = min(RPcluster$BI[2:7], na.rm = TRUE)
RPcluster$BI_U[which(RPcluster$Cluster == "China")] = max(RPcluster$BI[2:7], na.rm = TRUE)

RPcluster$BI_L[which(RPcluster$Cluster == "Brazil")] = min(RPcluster$BI[10:14], na.rm = TRUE)
RPcluster$BI_U[which(RPcluster$Cluster == "Brazil")] = max(RPcluster$BI[10:14], na.rm = TRUE)

RPcluster$BI_L[which(RPcluster$Cluster == "Congo")] = min(RPcluster$BI[15:18], na.rm = TRUE)
RPcluster$BI_U[which(RPcluster$Cluster == "Congo")] = max(RPcluster$BI[15:18], na.rm = TRUE)

RPcluster$BI_L[which(RPcluster$Cluster == "Francophone")] = min(RPcluster$BI[15:18], na.rm = TRUE)
RPcluster$BI_U[which(RPcluster$Cluster == "Francophone")] = max(RPcluster$BI[15:18], na.rm = TRUE)

for(i in 1:nrow(RPcountry)){ # Generate CIs for every country...
  index = which(RPcluster$Cluster == RPcountry$Cluster[i])	
  RPcountry$BI[i] = ifelse(is.na(RPcountry$BI[i]), RPcluster$BI[index], RPcountry$BI[i])
  RPcountry$BI_L[i] = RPcluster$BI_L[index]
  RPcountry$BI_U[i] = RPcluster$BI_U[index]
}
RPcountry$BI_L[c(34,105)] <- RPcountry$BI[c(34,105)]*0.9 # Chad and Mali are special case

# 4) LIVESTOCK LOSSES
L = read.csv("FAO_Livestock_GLiPHA.csv")  # Downloaded Sept 2011

# Calculate Livestock Units (LU) - shoats ~1/7 cattle
# Chilonda & Otte, Livestock Research for Rural Development, 18 (8), 2006, Article #117
LU = apply(cbind(L$Cattle, cbind(L$Sheep, L$Goat)/7), 1, na.rm = TRUE, sum)
LU_avg_price=mean(L$cost.per.head.of.cattle, na.rm = TRUE)

RPcountry$LL = meanFun(Lfit$Imax, Lfit$Iresp, RPcountry$Coverage) * LU * L$Endemic 
RPcountry$LLpc = RPcountry$LL/L$Human.pop  # Livestock losses per capita
RPcountry$LLpcU = meanFun(Llci$Imax, Llci$Iresp, RPcountry$Coverage) * LU * L$Endemic/ L$Human.pop 
RPcountry$LLpcL = meanFun(Luci$Imax, Luci$Iresp, RPcountry$Coverage) * LU * L$Endemic/ L$Human.pop 

for (i in 1:nrow(RPcountry)){ # Use country specific or avg LU prices as available
  index = which(RPcountry$Cluster == RPcountry$Cluster[i])
  RPcountry$L.cost.per[i] = ifelse(sum(!is.na(L$cost.per.head.of.cattle[index])) > 0, 
                                   mean(L$cost.per.head.of.cattle[index], na.rm = TRUE),
                                   LU_avg_price)  
}


# 5) PEP COSTS
price <- read.csv("BiologicalsPrices.csv") # Market data
price$Cluster = RPcountry$Cluster[match(price$CODE, RPcountry$CODE)]
price$Cluster[which(price$Country == "SADEC")] <- "SADC"

item_cost = function(code, cluster, item, type){
  # Calculates PEP costs by country (or cluster)
  # Take country identifier and cluster, price data and biological of interest (vaccine or RIG)
  # Returns cost of PEP
  
  cost_country = item[which(price$CODE == as.character(code))]
  cost_country <- ifelse(length(cost_country == 1), cost_country, NA)
  cost_cluster = mean(item[which(price$Cluster == as.character(cluster))], na.rm = TRUE)
  cost_cluster <- ifelse(is.na(cost_cluster), NA, cost_cluster) 
  cost_cluster <- ifelse(length(cost_cluster == 1), cost_cluster, NA) 
  
  if (type == "vaccine"){ cost_other = item[67] }  # ASSIGN UNICEF VALUES (applies primarily to Caribbean)
  if (type == "RIG"){ cost_other = item[which(price$CODE == "OTH")] }
  
  cost = ifelse(is.na(cost_country), cost_cluster, cost_country)
  cost = ifelse(is.na(cost), cost_other, cost)
  return(cost)
}

# Assign unit costs of NTV, CCV and RIG 
RPcountry$NTVcost = rep(price$NTV[which(!is.na(price$NTV))], nrow(RPcountry))
for(i in 1:nrow(RPcountry)){
  RPcountry$HRIGcost[i] = item_cost(RPcountry$CODE[i], RPcountry$Cluster[i], price$HRIG, "RIG")
  RPcountry$ERIGcost[i] = item_cost(RPcountry$CODE[i], RPcountry$Cluster[i], price$ERIG, "RIG")
  RPcountry$TCVcost[i] = item_cost(RPcountry$CODE[i], RPcountry$Cluster[i], price$TCV, "vaccine")    
}

# INPUT COSTS - Work out administration of PEP for each country
c_country <- read.csv("cost_input_Country.csv")  # Questionnaire data
c_cluster <- read.csv("cost_input_Cluster.csv")  # Delphi-derived data for clusters

c_fill = function(variable, cluster_variable, country_cluster, cluster){
  # Function to assign cluster values to countries
  c_index = match(country_cluster, cluster)
  missing = which(is.na(variable))
  new_variable = replace(variable, missing, cluster_variable[c_index][missing])
  return(new_variable)
}

# Generate country level inputs for use of HRIG, ERIG, NTVs & CCVs (% use, doses travels & travel costs in rural & urban areas)
c_country$HRIG = c_fill(c_country$HRIG, c_cluster$HRIG, c_country$Cluster, c_cluster$Cluster)
c_country$ERIG = c_fill(c_country$ERIG, c_cluster$ERIG, c_country$Cluster, c_cluster$Cluster)
c_country$NTV = c_fill(c_country$NTV, c_cluster$NTV, c_country$Cluster, c_cluster$Cluster)
c_country$ND_NTV = c_fill(c_country$ND_NTV, c_cluster$ND_NTV, c_country$Cluster, c_cluster$Cluster)
c_country$TCV_IM = c_fill(c_country$TCV_IM, c_cluster$TCV_IM, c_country$Cluster, c_cluster$Cluster) 
c_country$ND_IM = c_fill(c_country$ND_IM, c_cluster$ND_IM, c_country$Cluster, c_cluster$Cluster) 
c_country$TCV_ID = c_fill(c_country$TCV_ID, c_cluster$TCV_ID, c_country$Cluster, c_cluster$Cluster) 
c_country$ND_ID = c_fill(c_country$ND_ID, c_cluster$ND_ID, c_country$Cluster, c_cluster$Cluster) 
c_country$NTRAV = c_fill(c_country$NTRAV, c_cluster$NTRAV, c_country$Cluster, c_cluster$Cluster) 
c_country$TRAV_R = c_fill(c_country$TRAV_R, c_cluster$TRAV_R, c_country$Cluster, c_cluster$Cluster) 
c_country$TRAV_U = c_fill(c_country$TRAV_U, c_cluster$TRAV_U, c_country$Cluster, c_cluster$Cluster) 
c_country$DVAC = c_fill(c_country$DVAC, c_cluster$DVAC, c_country$Cluster, c_cluster$Cluster) 
c_country$DVAC_C = c_fill(c_country$DVAC_C, c_cluster$DVAC_C, c_country$Cluster, c_cluster$Cluster) 
c_country$DSTE = c_fill(c_country$DSTE, c_cluster$DSTE, c_country$Cluster, c_cluster$Cluster) 
c_country$DSTE_C = c_fill(c_country$DSTE, c_cluster$DSTE, c_country$Cluster, c_cluster$Cluster) 
c_country$DKIL = c_fill(c_country$DKIL, c_cluster$DKIL, c_country$Cluster, c_cluster$Cluster) 
c_country$DKIL_C = c_fill(c_country$DKIL_C, c_cluster$DKIL_C, c_country$Cluster, c_cluster$Cluster) 
c_country$CAT_C = c_fill(c_country$CAT_C, c_cluster$CAT_C, c_country$Cluster, c_cluster$Cluster) 
c_country$TEST = c_fill(c_country$TEST, c_cluster$TEST, c_country$Cluster, c_cluster$Cluster) 
c_country$TEST_C = c_fill(c_country$TEST_C, c_cluster$TEST_C, c_country$Cluster, c_cluster$Cluster) 


########################################################################
# WRITE BURDEN INPUT FILES:
write.csv(cbind(RPcountry[order(RPcountry$NUM),], c_country[,c(2,4,6:40)]), "pPEPcountry.csv", row.names=FALSE)
write.csv(RPcluster[order(RPcluster$NUM),], "pPEPcluster.csv", row.names=FALSE)
write.csv(PPrange[order(RPcountry$NUM),], "PPrange.csv", row.names=FALSE)
