# Supplementary material for: Estimating the Global Burden of Endemic Canine Rabies
Source: PLoS Negl Trop Dis. 2015 Apr 16;9(4):e0003709. doi: 10.1371/journal.pntd.0003709 (PMC4400070; doi:10.1371/journal.pntd.0003709)
Supplement: S1 Dataset — The code folder contains seven R scripts: burden_model.R runs the model using data compiled in burden_1.R, after estimating parameters using: FitCovInc.R, FitPP.R, and creating Fig 2 (RabiesBurdenFig2.R). The script burden_results.R summarizes findings using the output of burden_model.R and burden_sensitivity.R runs the sensitivity analyses. The data folder contains 12 csv files called by the R code for the analyses, and one excel file (Vet.xlsx) with additional details about the data sources in vcountry2.csv and vcluster2.csv and with Delphi process estimates for dog vaccination coverage. Data sources are detailed in the relevant data sources and the details of the sources of data used in the analysis are in the supporting bibliography, S1 text. (ZIP) [file pntd.0003709.s004.zip › ModelData&Code/Code/burden_model.R]

######################     BURDEN MODEL    ###########################
# Use country and cluster data and fitted relationships to estimate burden

#INPUTS: estimated from burden_1.R
# source("burden_1.R")
# RP = Probability that exposure is by a rabid animal
# PP = Probability of receiving PEP given an exposure
# DP - probability that in the absence of PEP bite victim develops rabies

# DEATHS = population * (bite incidence * RP) * (1-PP) * DP * risk (i.e. endemic 1 or 0)

# DALYS - For background see:
# http://users.ugent.be/~bdvleess/DALYcalculator/publications/EUPHA_20131116_BoD_DALY.pdf
# http://www.who.int/healthinfo/global_burden_disease/metrics_daly/en/
# http://www.who.int/healthinfo/global_burden_disease/daly_disability_weight/en/
# Note GBD2010 uses prevalence rather than incidence (equivalent for rabies)

source("burden_1.R")
require("Hmisc")
require("VGAM")
library(LifeTable)

YLLcalc <- function(LTvar, LTvalues, cause, interval=c(1, 4, rep(5,19)), 
                    discount = 0.03, C = 0.1658, Beta = 0.04, alpha = 1){    
  # Calculates YLL (age-weighted and discounted) from rabies or Adverse Events (AE) from Nerve Tissue Vaccines (NTVs)
  # Inputs: mortality rate (country-specific) and cause of death (rabies or NTV) and interval for life tables
  #         If Time discounting: discount = 0.03
  #         If Age-weighting (alpha=1): C = 0.1658 & Beta = 0.04. If no age-weighting (alpha=0): C = 1 & Beta = 0
  # Returns: Annual YLL for avg death in country of interest (to be multiplied by the number of deaths)
  
  mortality_year <- rep(LTvalues, interval)
  if(LTvar == "Mx") { LE = LT(Mx = mortality_year, axmethod = "keyfitz", mxsmooth = FALSE)$Tx }
  if(LTvar == "LE") { LE = mortality_year }
  
  curr_age <- seq(from = 0, by = 1, length.out = length(mortality_year))
  death_age <- round(curr_age + LE)
  
  cost <- sapply(1:(length(curr_age)), function(i){
    ages <- curr_age[i]:death_age[i]
    future <- (1:length(ages))-1
    disc_year <- exp(-discount*(future))
    weighting <- C*ages^alpha*exp(-Beta*ages)
    return(sum(disc_year*weighting))
  })
  
  if(cause == "rabies"){death_pc <- DALYrabies$death_pc/sum(DALYrabies$death_pc)}
  if(cause == "vaccine"){death_pc <- DALYrabies$exposure_pc/sum(DALYrabies$exposure_pc)}
  
  burden_year <- rep(death_pc/interval, interval)
  return(sum(cost*burden_year))
}

# TESTING 
# YLLcalc("Mx", t(pop[i,6:26]), "rabies") 
# YLLcalc(LTvar="LE", LTvalues=GBD2010$LE, cause="rabies", discount = 0, C = 1, Beta = 0, alpha = 0) 

# Function to calculate YLD due to AEs from NTVs and anxiety - 
# no TD or AW, because disability durations < 1 year therefore negligible

YLDcalc <- function(duration, disability_weight, probability){
  # Calculates YLD from duration, weight and probability of disability
  # Returns: YLD for avg bite victim if given NTV in country of interest (to be multiplied by the number of PEP)
  return(duration * disability_weight * probability)
}


# INPUT VALUES AND TABLES (generated by burden_1.R):
DP <- 0.19 # from Shim et al. 2009
DPl <- 0.13; DPu <- 0.28

rrp = binconf(55, 74) # Rabies recognition probability and CIs - from Lembo et al. 08
RRP <- rrp[1]
RRPl <- rrp[2]; RRPu <- rrp[3]

pop <- read.csv("CountriesPop.csv")  # http://esa.un.org/wpp (country-specific mortality rates, % urban etc)

# DALYs - disability weightings and lifetables
DALYrabies <- read.csv("DALY_params_rabies.csv")  # Probability of rabies death at each age class
DALYvacc <- read.csv("DALY_params_vaccination.csv")
GBD2010 <- read.csv("GBD2010_LE.csv")  # GBD 2010 study - LE of 86 years at birth (based on highest observed LE per age group)
west26 <- read.csv("West26.csv")  # Standard West 26 lifetable # Coale-Demeny Model Life Tables West (26) - Life Expectancy at Birth = 80∙0 for males & 82∙5 for females

########################################################################
# DEATHS, EXPOSURES & PEP ADMINISTRATION - basis for sensitivity analyses
d$deaths <- with(d, RISK * pop * BI * mRP * (1-PP) * DP); sum(d$deaths, na.rm=T) 
d$DR = d$deaths/d$Human_population_2010
d$exp <- with(d, RISK * pop * BI * mRP)  # Genuine Exposures - i.e. to rabid (not healthy) animals
d$PEP <- with(d, RISK * pop * BI * PP)  # PEP  - all bites, does not distinguish rabid vs healthy animals
d$prev_death <- with(d, RISK * pop * BI * mRP * PP * DP)  # Deaths prevented

# DALYs:
# YLL due to rabies and use of NTVs
for(i in 1:length(pop$COUNTRY)){   
  
  # rabies deaths  
  d$YLL[i] = YLLcalc("Mx", t(pop[i,6:26]), "rabies") * d$deaths[i]  # Country-specific (comparable to Knobel et al. 2005)   
  d$YLLwest[i] = YLLcalc("LE", west26$LE, "rabies") * d$deaths[i]  # Uses standard West 26 LE
  d$YLLle[i] = YLLcalc(LTvar="LE", LTvalues=GBD2010$LE, cause="rabies", discount = 0, C = 1, Beta = 0, alpha = 0) * d$deaths[i]  # GBD2010 use of LE (could also look at HALE - GBD2010$hale)

  # deaths from Semple vaccine use
  d$semple_d[i] = YLLcalc("Mx", t(pop[i,6:26]), "vaccine") * with(d, PEP[i]*NTV[i]*SMP[i]) * DALYvacc$Percentage[1] 
  d$semple_d_west[i] = YLLcalc("LE", west26$LE, "vaccine") * with(d, PEP[i]*NTV[i]*SMP[i]) * DALYvacc$Perc[1]  
  d$semple_d_le[i] = YLLcalc(LTvar="LE", LTvalues=GBD2010$LE, cause="vaccine", discount = 0, C = 1, Beta = 0, alpha = 0) * with(d, PEP[i]*NTV[i]*SMP[i]) * DALYvacc$Perc[1]  

  # deaths from SMB vaccine use
  d$SMB_d[i] = YLLcalc("Mx", t(pop[i,6:26]), "vaccine") * with(d, PEP[i]*NTV[i]*SMB[i]) * DALYvacc$Percentage[2]  
  d$SMB_d_west[i] = YLLcalc("LE", west26$LE, "vaccine") * with(d, PEP[i]*NTV[i]*SMB[i]) * DALYvacc$Perc[2]  
  d$SMB_d_le[i] = YLLcalc(LTvar="LE", LTvalues=GBD2010$LE, cause="vaccine", discount = 0, C = 1, Beta = 0, alpha = 0) * with(d, PEP[i]*NTV[i]*SMB[i]) * DALYvacc$Perc[2]  
}

# Compare:
sum(d$YLL, na.rm = T); sum(d$YLLwest, na.rm = T); sum(d$YLLle, na.rm = T)
sum(d$semple_d, na.rm = T); sum(d$semple_d_west, na.rm = T); sum(d$semple_d_le, na.rm = T)
sum(d$SMB_d, na.rm = T); sum(d$SMB_d_west, na.rm = T); sum(d$SMB_d_le, na.rm = T)


# YLD from AEs due to NTVs with Semple and SMB vaccines (NTVs)
d$AE_semple = YLDcalc(DALYvacc$duration[3], DALYvacc$level[3], DALYvacc$Percentage[3]) * with(d, PEP*NTV*SMP) # Semple vaccines
d$AE_SMB = YLDcalc(DALYvacc$duration[4], DALYvacc$level[4], DALYvacc$Percentage[4]) * with(d, PEP*NTV*SMB)  # SMB

#Overall DALYs from NTV use
d$NTVgbd = with(d, semple_d_le + SMB_d_le + AE_semple + AE_SMB)  # standard new LT, No TD or AW (comparable to GBD 2010)
d$NTVknobel = with(d, semple_d + SMB_d + AE_semple + AE_SMB)  # Country specific LT,  3%TD & AW (comparable to Knobel et al. 2005)

# YLD due to exposure - assume only those that sought and obtained PEP were anxious! 
d$Anxiety = YLDcalc(DALYvacc$duration[5], DALYvacc$level[5], DALYvacc$Percentage[5]) * d$PEP

# ALL DALYS - excluding Anxiety
d$DALYgbd = apply(cbind(d$YLLle, d$NTVgbd), 1, sum, na.rm=T); sum(d$DALYgbd) # DALY total (GBD2010)
d$DALYknobel = apply(cbind(d$YLL, d$NTVknobel), 1, sum, na.rm=T) # DALY total with 3%TD & AW (Knobel et al. 05)

#########################################################################
# COSTS 
# DIRECT - proportion of patients given PEP regimen, unit cost & consultation costs 
Ig = with(d, PEP * ((HRIG * HRIGcost) + (ERIG * ERIGcost)))  # RIG
NTV = with(d, PEP * NTV * ((NTVcost * ND_NTV) + (FIRST_CONSULT + ((ND_NTV-1)*SUB_CONSULT))) )  # NTV
IM = with(d, PEP * TCV_IM * ((TCVcost * ND_IM) + ( ((ND_IM-1)*SUB_CONSULT)+FIRST_CONSULT )) )  # IM
dpv = 4  # 4 ID doses in 1 vial
ID = with(d, PEP * ((TCV_ID * TCVcost/dpv * ND_ID) + (TCV_ID * ((ND_ID-1)*SUB_CONSULT)+FIRST_CONSULT))) # ID
d$direct = apply( cbind(Ig, NTV, IM, ID), 1, sum, na.rm = T); sum(d$direct, na.rm = T)

# TRAVEL	
n_trips = with(d, (NTV * ND_NTV) + (TCV_IM * ND_IM) + (TCV_ID * ND_ID)) 
trip_cost = d$TRAVEL * ((pop$Urban * d$TRAV_U) + ((1-pop$Urban) * d$TRAV_R))
d$travel = d$PEP * n_trips * trip_cost; sum(d$travel, na.rm = T)  #Note do not include accompanying guide

d$lost_income = n_trips * d$PEP * d$GDP.US./365  # ST Lost income
d$prem_death = d$YLLle * d$GDP.US.  # Premature deaths - use GBD2010 lifetables to get YLL   
d$dog_vacc = d$Human * d$DVAC * d$DVAC_C  # Dog vaccination
d$dpm = with(d, Human_population_2010 * ((DSTE*DSTE_C) + (DKIL*DKIL_C)))  # Dog pop mgmt
d$Livestock = with(d, Human_population_2010 * LLpc * L.cost.per)  # Livestock losses 
d$surveillance = d$Human * d$TEST * d$TEST_C  # Surveillance

# TOTAL COSTS	
costs = d[,c("direct", "travel", "lost_income", "prem_death", "dog_vacc", "dpm", "Livestock", "surveillance")]
cat_costs = apply(costs, 2, sum, na.rm=TRUE) # by category
country_costs = apply(costs, 1, sum, na.rm=TRUE) # by country
total_costs = sum(country_costs)

write.csv(d, "burden.csv", row.names=FALSE)
