# Supplementary material for: Estimating the Global Burden of Endemic Canine Rabies
Source: PLoS Negl Trop Dis. 2015 Apr 16;9(4):e0003709. doi: 10.1371/journal.pntd.0003709 (PMC4400070; doi:10.1371/journal.pntd.0003709)
Supplement: S1 Dataset — The code folder contains seven R scripts: burden_model.R runs the model using data compiled in burden_1.R, after estimating parameters using: FitCovInc.R, FitPP.R, and creating Fig 2 (RabiesBurdenFig2.R). The script burden_results.R summarizes findings using the output of burden_model.R and burden_sensitivity.R runs the sensitivity analyses. The data folder contains 12 csv files called by the R code for the analyses, and one excel file (Vet.xlsx) with additional details about the data sources in vcountry2.csv and vcluster2.csv and with Delphi process estimates for dog vaccination coverage. Data sources are detailed in the relevant data sources and the details of the sources of data used in the analysis are in the supporting bibliography, S1 text. (ZIP) [file pntd.0003709.s004.zip › ModelData&Code/Code/burden_results.R]

#Present results from output of burden model
require(plyr) # for ddply
require(RColorBrewer)

burden=read.csv("burden.csv")
burden_cluster <- ddply(burden, .(Cluster), summarise, 
                        pop=sum(Human_population_2010),
                        deaths=sum(deaths), deaths_lci=sum(deaths_lci), deaths_uci=sum(deaths_uci),
                        exposures=sum(exp), exp_lci=sum(exp_lci), exp_uci=sum(exp_uci),
                        PEP=sum(PEP), PEP_lci=sum(PEP_lci), PEP_uci=sum(PEP_uci),
                        prev_death=sum(prev_death), prev_death_lci=sum(prev_death_lci), prev_death_uci=sum(prev_death_uci),
                        
                        YLL=sum(YLLle), DALYdeath_lci=sum(DALYdeath_lci), DALYdeath_uci=sum(DALYdeath_uci),
                        NTV=sum(NTVgbd, na.rm=TRUE), DALYntv_lci=sum(DALYntv_lci, na.rm=TRUE), DALYntv_uci=sum(DALYntv_uci, na.rm=TRUE),
                        Anxiety=sum(Anxiety), # Not in table 2
                        DALY=sum(DALYgbd),
                        
                        Cov=mean(Cov, na.rm=TRUE),
                        RP=mean(mRP, na.rm=TRUE),
                        PP=mean(PP, na.rm=TRUE),
                        
                        DC=sum(direct), DClci=sum(DClci), DCuci=sum(DCuci),
                        travel=sum(travel), travel_lci=sum(TClci), travel_uci=sum(TCuci),
                        LI=sum(lost_income), LIlci=sum(LIlci), LIuci=sum(LIuci),
                        PD=sum(prem_death), PDlci=sum(PDlci), PDuci=sum(PDuci),
                        dog_vacc=sum(dog_vacc),
                        dpm=sum(dpm),
                        livestock=sum(Livestock), LLci=sum(LLl), LLuci=sum(LLu),
                        surveillance=sum(surveillance)) # Consolidate burden output by cluster
burden_cluster$DALYlci = with(burden_cluster, DALYdeath_lci + DALYntv_lci)
burden_cluster$DALYuci = with(burden_cluster, DALYdeath_uci + DALYntv_uci)
write.csv(burden_cluster, "bc.csv", row.names=FALSE)

#Breakdown by continent
africa=c(grep("NorthAfrica", burden$Cluster), 
         grep("Congo", burden$Cluster),
         grep("Francophone", burden$Cluster),
         grep("SADC", burden$Cluster))
asia=c(grep("Asia_2", burden$Cluster), 
       grep("Asia_3", burden$Cluster),
       grep("Asia_4", burden$Cluster),
       grep("India", burden$Cluster),
       grep("China", burden$Cluster),
       grep("Indonesia", burden$Cluster))
america=c(grep("Carribbean", burden$Cluster), 
          grep("SouthernCone", burden$Cluster),
          grep("CentralAmericaMexico", burden$Cluster),
          grep("Andean", burden$Cluster),
          grep("Brazil", burden$Cluster))
other=c(grep("EasternEurope", burden$Cluster), 
          grep("MiddleEast", burden$Cluster),
          grep("Eurasia", burden$Cluster))

regions=rep("RABIES-FREE", length(burden$Cluster))
regions[africa]="AFRICA"
regions[asia]="ASIA"
regions[america]="AMERICAS"
regions[other]="OTHER"
burden$regions=regions

burden_regions <- ddply(burden, .(regions), summarise, 
                        pop=sum(as.numeric(Human_population_2010)),
                        deaths=sum(deaths),
                        dLCI=sum(deaths_lci),
                        dUCI=sum(deaths_uci),
                        exposures=sum(exp),
                        PEP=sum(PEP),
                        prev_death=sum(prev_death),
                        YLL=sum(YLL),
                        NTV=sum(NTVgbd),
                        Anxiety=sum(Anxiety),
                        DALY=sum(DALYgbd),
                        DC=sum(direct),
                        travel=sum(travel),
                        LI=sum(lost_income),
                        PD=sum(prem_death, na.rm=TRUE),
                        dog_vacc=sum(dog_vacc),
                        dpm=sum(dpm),
                        livestock=sum(Livestock, na.rm=TRUE),
                        surveillance=sum(surveillance)) # Consolidate burden output by regions

# RESULTS:
# DEATHS
total=sum(burden$deaths, na.rm=TRUE); total
cbind(burden_regions$region, burden_regions$deaths, burden_regions$deaths*100/total, 
      burden_regions$dLCI, burden_regions$dUCI)
haiti=burden$deaths[which(as.character(burden$Country)=="Haiti")]
haiti/burden_regions$deaths[which(burden_regions$region=="AMERICAS")]
d$Country[which(d$DR*100000>5)]
d$Country[order(d$deaths, decreasing=TRUE)][1:10]
max(d$deaths, na.rm=TRUE)
max(d$deaths, na.rm=TRUE)/total
burden$deaths[which(as.character(burden$Country)=="China")]/total
burden$deaths[which(as.character(burden$Country)=="India")]/total

# DALYs
sum(d$DALYgbd)
sum(d$YLLle, na.rm=TRUE)/sum(d$DALYgbd)
sum(d$YLLle, na.rm=TRUE)
sum(d$NTVgbd, na.rm=TRUE)
sum(d$NTVgbd, na.rm=TRUE)/sum(d$DALYgbd)
cbind(burden_regions$region, burden_regions$DALY, burden_regions$DALY*100/sum(d$DALYgbd))
sum(d$Anxiety, na.rm=TRUE)
sum(d$Anxiety, na.rm=TRUE)/sum(d$DALYgbd)

# Costs
costs=burden_regions[c(3,1,2,4), c("PD", "DC", "travel", "LI", "dog_vacc", "dpm", "surveillance", "livestock")]
apply(costs, 2, sum)*100/sum(costs)
apply(costs, 2, sum)
societal = sum(apply(costs, 2, sum)[c(1,3,4)]); societal
societal/sum(costs)
apply(costs, 2, sum)[2]/sum(costs)
sum(apply(costs, 2, sum)[c(5,6,8)])/sum(costs)
apply(costs, 2, sum)[7]/sum(costs)
sum(apply(costs, 2, sum)[c(2,3)])

rnames=burden_regions$region[c(3,1,2,4)]
cost_class=c("Premature death","Direct costs","Travel costs","Lost income","Dog vaccination","Dog population management", "Surveillance", "Livestock losses")
Ccol <- c(brewer.pal(8, "RdYlBu")[c(1:4, 8,7,6)], brewer.pal(8, "BrBG")[1])
regionC=apply(costs, 1, sum)
sum(regionC)

# Figure 5
postscript(file="burden_breakdown.eps", width=5, height=4, horizontal=F)
par(mfrow=c(1,1), cex=0.85, lwd=0.1, mar=c(0,0,0,0), plt=c(0.15, 0.95, 0.1, 0.8))
barplot(t(costs)/1000000, names.arg=rnames, col=Ccol, border=NA, ylab="Rabies burden in USD (millions)")
legend(3, 2200, cost_class, cex=0.7, bty="n", fill=Ccol, border=NA) 
par(new=T, plt=c(0.45, 0.9, 0.5, .9), lwd=0.1, cex=0.55, mgp=c(1, 0.2, 0))
mp=barplot(t((costs)/regionC), names.arg=rnames, border=NA, ylab="% of burden", col=Ccol) #legend=cost_class, 
dev.off()

# Supplementary Figure
Ccosts=burden_cluster[c(15, 9, 16, 5, 4, 3, 10, 14, 21, 18, 7, 1, 8, 6, 22, 13, 17, 11), 
                      c("PD", "DC", "travel", "LI", "dog_vacc", "dpm", "surveillance", "livestock")]
clusters=burden_cluster$Cluster[c("India", "China", "Indonesia", "Asia_4", "Asia_3", "Asia_2",
                                  "Congo","Francophone","SADC","NorthAfrica",
                                  "Caribbean","Andean","CentralAmericaMexico","Brazil", "SouthernCone", 
                                  "Eurasia", "MiddleEast", "EasternEurope")]
cnames=c("India", "China", "Indonesia", "Asia 4", "Asia 3", "Asia 2",
         "Congo basin","W Africa","SADC","North Africa",
         "Caribbean","Andean","Central America","Brazil", "Southern Cone", 
         "Eurasia", "Middle East", "Eastern Europe")

cost_class=c("Premature death","Direct costs","Travel costs","Lost income","Dog vaccination","Dog population management", "Surveillance", "Livestock losses")
Ccol <- c(brewer.pal(8, "RdYlBu")[c(1:4, 8,7,6)], brewer.pal(8, "BrBG")[1])
clusterC=apply(Ccosts, 1, sum)

postscript("SuppFig1.eps", width=8, height=4)
par(cex=0.85, mgp=c(1.5,.5,0), lwd=0.4, plt=c(0.15, 0.9, 0.3, 0.98), tck=-0.02)
mp=barplot(t(Ccosts)/1000000, names.arg=rep("", length(cnames)), col=Ccol, border=NA, ylab="Costs in USD (millions)") #legend=cost_class, 
text(mp+.5, par("usr")[2]-25, labels = cnames, srt = 90, pos = 2, xpd = TRUE, cex=0.75)
legend(17, 1.4e+9/1000000, cost_class, cex=0.7, bty="n", fill=Ccol, border=NA) 

par(new=TRUE, cex=0.7, lwd=0.4, plt=c(0.35, 0.7, 0.65, 0.95), tck=-0.03, mgp=c(1.3,0.3,0)) #Breakdown as %
mp=barplot(t((Ccosts)/clusterC), names.arg=rep("", length(cnames)), col=Ccol, border=NA, ylab="Proportion of burden") #legend=cost_class, 
#text(mp+1, par("usr")[2]-31.2, labels = clusters[index], srt = 90, pos = 2, xpd = TRUE, cex=0.5)
text(mp+1, rep(0, length(cnames)), labels = cnames, srt = 90, pos = 2, xpd = TRUE, cex=0.7)
dev.off()

# Per capita expenditure on dog vaccination
burden_regions$dog_vacc/burden_regions$pop
costs/regionC

# Additional details
E=sum(burden$exp, na.rm=TRUE); E
PEP=sum(burden$PEP, na.rm=TRUE); PEP
Drate=burden_cluster$deaths*100000/burden_cluster$pop
