# Supplementary material for: Estimating the Global Burden of Endemic Canine Rabies
Source: PLoS Negl Trop Dis. 2015 Apr 16;9(4):e0003709. doi: 10.1371/journal.pntd.0003709 (PMC4400070; doi:10.1371/journal.pntd.0003709)
Supplement: S1 Dataset — The code folder contains seven R scripts: burden_model.R runs the model using data compiled in burden_1.R, after estimating parameters using: FitCovInc.R, FitPP.R, and creating Fig 2 (RabiesBurdenFig2.R). The script burden_results.R summarizes findings using the output of burden_model.R and burden_sensitivity.R runs the sensitivity analyses. The data folder contains 12 csv files called by the R code for the analyses, and one excel file (Vet.xlsx) with additional details about the data sources in vcountry2.csv and vcluster2.csv and with Delphi process estimates for dog vaccination coverage. Data sources are detailed in the relevant data sources and the details of the sources of data used in the analysis are in the supporting bibliography, S1 text. (ZIP) [file pntd.0003709.s004.zip › ModelData&Code/Code/burden_sensitivity.R]

# Sensitivity analyses:
require("VGAM")

# For rabies free areas create proxies for RP and coverage
BI0 = which(d$BI==0)
d$BI = replace(d$BI, BI0 , 1/100000000)
d$BI_U = replace(d$BI_U, BI0 , 2/100000000)

RP0 = which(is.na(d$mRP))
d$mRP = replace(d$mRP, RP0 , 1/100000000)
d$lRP = replace(d$lRP, RP0 , 0/100000000)
d$uRP = replace(d$uRP, RP0 , 2/100000000)

cov0 = which(is.na(d$Coverage))
d$Coverage = replace(d$Coverage, cov0, 0.7)
d$Cov_L = replace(d$Cov_L, cov0, 0)
d$Cov_U = replace(d$Cov_U, cov0, 1)


# Binomial permutation probability 
sprob <- function(ns, nf){
  vals <- c(0, sort(runif(ns+nf)), 1)
  return(runif(n=1, min=vals[ns+1], max=vals[ns+2]))
}

permProb <- function(ns, nf, reps){
  return(replicate(reps, sprob(ns=ns, nf=nf)))
}
# TESTING:
# sample(permProb(ns=55, nf=74-55, reps=1000), 1)

# Reverse engineer binomial probabilities from Shim et al. 2009
DPl <- 0.13; DPu <- 0.28 # from Shim et al. 2009
binconf(23,121)

CalcBurdenUncertainty = function(output){
  # Estimate uncertainty associated with burden estimates by drawing from parameter ranges
  # Inputs: ranges of parameter values and measure of interest
  # Returns: random draw of measure of interest
  
  bi = qtriangle(p=runif(1), theta=d$BI, lower=d$BI_L*.9, upper=d$BI_U*1.1) # BI delphi range
  cr = qtriangle(p=runif(1), theta=d$Coverage, lower=d$Cov_L, upper=d$Cov_U) # Coverage delphi range
  rp = sample(permProb(ns=55, nf=74-55, reps=1000), 1) * 
    meanFun(LACfit$Imax, LACfit$Iresp, cr)/ LACfit$Imax  # RP - Probability that exposure is by a rabid animal
  pp = PPrange[order(RPcountry$NUM), round(runif(1, 1, 1000))] # PP - Probability of receiving PEP given an exposure
  dp = sample(permProb(ns=23, nf=121-23, reps=1000), 1) # DP - probability that in absence of PEP develop rabies
  
  if(output == "deaths"){return(d$RISK * d$pop * bi * rp * (1-pp) * dp)}
  if(output == "exposures"){return(d$RISK * d$pop * bi * rp)}
  if(output == "PEP"){return(d$RISK * d$pop * bi * pp)}
  if(output == "prevented"){return(d$RISK * d$pop * bi * rp * pp * dp)}   
  
  if(output == "DALYdeath"){
    ds = d$RISK * d$pop * bi * rp * (1-pp) * dp
    return(ds * YLLcalc(LTvar="LE", LTvalues=GBD2010$LE, cause="rabies", discount = 0, C = 1, Beta = 0, alpha = 0)) # GBD2010 use of LE  
  }
  
  if(output == "DALYntv"){
    ntvs = d$RISK * d$pop * bi * pp * d$NTV
    semple_death = YLLcalc(LTvar="LE", LTvalues=GBD2010$LE, cause="vaccine", discount = 0, C = 1, Beta = 0, alpha = 0) * ntvs * d$SMP * DALYvacc$Perc[1]   
    smb_death = YLLcalc(LTvar="LE", LTvalues=GBD2010$LE, cause="vaccine", discount = 0, C = 1, Beta = 0, alpha = 0) * ntvs * d$SMB * DALYvacc$Perc[2]      
    semple_disability =  d$SMP * ntvs * YLDcalc(DALYvacc$duration[3], DALYvacc$level[3], DALYvacc$Percentage[3])
    smb_disability = d$SMB * ntvs * YLDcalc(DALYvacc$duration[4], DALYvacc$level[4], DALYvacc$Percentage[4])
    return(semple_death + smb_death + semple_disability + smb_disability)
  }
  
  if(output == "DALYanxiety"){
    pep = d$RISK * d$pop * bi * pp
    return(pep * YLDcalc(DALYvacc$duration[5], DALYvacc$level[5], DALYvacc$Percentage[5])) 
  } 
}
# sum(CalcBurdenUncertainty("deaths"))

CalcCIs=function(n, output, scale){
  # Calculate burden confidence intervals
  # Inputs: measure of interest, number of iterations
  # Returns: mean, median and 95% CIs of measure of interest
  
  sens_matrix=matrix(nrow=nrow(d), ncol=n)
  for(i in 1:n){sens_matrix[,i] = CalcBurdenUncertainty(output)}
  
  if(scale=="country"){
    m = apply(sens_matrix, 1, mean, na.rm=TRUE)
    med = apply(sens_matrix, 1, quantile, probs=0.5, na.rm=TRUE)
    lci = apply(sens_matrix, 1, quantile, probs=0.025, na.rm=TRUE)
    uci = apply(sens_matrix, 1, quantile, probs=0.975, na.rm=TRUE)
    return(cbind(m, med, lci, uci))
  }
  
  if(scale=="global"){
    c(mean(apply(sens_matrix, 2, sum, na.rm=TRUE)), 
      quantile(apply(sens_matrix, 2, sum, na.rm=TRUE), c(0.5, 0.025, 0.975)))
  }
}

deaths_CI = CalcCIs(1000, "deaths", "global"); deaths_CI
exp_CI = CalcCIs(1000, "exposures", "global"); exp_CI
prev_death_CI = CalcCIs(1000, "prevented", "global"); prev_death_CI
DALYrabies_CI = CalcCIs(1000, "DALYdeath", "global"); DALYrabies_CI
DALYntv_CI = CalcCIs(1000, "DALYntv", "global"); DALYntv_CI
DALYanxiety_CI = CalcCIs(1000, "DALYanxiety", "global"); DALYanxiety_CI
DALY_CI = DALYrabies_CI+DALYntv_CI

deaths_country_CI = CalcCIs(1000, "deaths", "country")
d$deaths_lci=deaths_country_CI[,3]
d$deaths_uci=deaths_country_CI[,4]

exp_country_CI = CalcCIs(1000, "exposures", "country")
d$exp_lci=exp_country_CI[,3]
d$exp_uci=exp_country_CI[,4]

PEP_country_CI = CalcCIs(1000, "PEP", "country")
d$PEP_lci=PEP_country_CI[,3]
d$PEP_uci=PEP_country_CI[,4]

prev_death_country_CI = CalcCIs(1000, "prevented", "country")
d$prev_death_lci=prev_death_country_CI[,3]
d$prev_death_uci=prev_death_country_CI[,4]

DALYdeath_country_CI = CalcCIs(1000, "DALYdeath", "country")
d$DALYdeath_lci=DALYdeath_country_CI[,3]
d$DALYdeath_uci=DALYdeath_country_CI[,4]

DALYntv_country_CI = CalcCIs(1000, "DALYntv", "country")
d$DALYntv_lci=DALYntv_country_CI[,3]
d$DALYntv_uci=DALYntv_country_CI[,4]

DALYanxiety_country_CI = CalcCIs(1000, "DALYanxiety", "country")


# Extrapolate uncertainty to costs:
# DIRECT
dpv=4
rig = with(d, ((HRIG * HRIGcost) + (ERIG * ERIGcost))) # RIG
ntv = with(d, (NTV * ((NTVcost * ND_NTV) + (FIRST_CONSULT + ((ND_NTV-1)*SUB_CONSULT))) ))  # NTV
im = with(d, (TCV_IM * ((TCVcost * ND_IM) + ( ((ND_IM-1)*SUB_CONSULT)+FIRST_CONSULT )) ))  # IM
id = with(d, ((TCV_ID * TCVcost/dpv * ND_ID) + (TCV_ID * ((ND_ID-1)*SUB_CONSULT)+FIRST_CONSULT))) # ID
DC = CalcCIs(1000, "PEP", "country") * apply(cbind(rig, ntv, im, id), 1, sum); sum(DC[,1])
d$DClci = DC[,3]; d$DCuci = DC[,4]
  
TC = CalcCIs(1000, "PEP", "country") * (n_trips + trip_cost); sum(TC[,1]) # TRAVEL
d$TClci = TC[,3]; d$TCuci = TC[,4]

li = CalcCIs(1000, "PEP", "country") * n_trips * d$GDP.US./365; sum(li[,1])  # ST Lost income
d$LIlci = li[,3]; d$LIuci = li[,4]

pd = CalcCIs(1000, "DALYdeath", "country") * d$GDP.US.; sum(pd[,1])  # Premature deaths   
d$PDlci = pd[,3]; d$PDuci = pd[,4]

d$dog_vacc = d$Human * d$DVAC * d$DVAC_C  # Dog vaccination 
d$dpm = with(d, Human_population_2010 * ((DSTE*DSTE_C) + (DKIL*DKIL_C)))  # Dog pop mgmt 
d$surveillance = d$Human * d$TEST * d$TEST_C  # Surveillance - delphi estimates for tests performed
d$LLu = with(d, LLpcL * Human_population_2010 * L.cost.per) # Livestock losses 
d$LLl = with(d, LLpcU * Human_population_2010 * L.cost.per)

costsL=cbind(DC[,3], TC[,3], li[,3], pd[,3], d$dog_vacc, d$dpm, d$surveillance, d$LLl)
costsU=cbind(DC[,4], TC[,4], li[,4], pd[,4], d$dog_vacc, d$dpm, d$surveillance, d$LLu)
sum(costsL, na.rm=TRUE)
sum(costsU, na.rm=TRUE)

write.csv(d, "burden.csv", row.names=FALSE)

#################################################################
#Sensitivity plot - for the number of human rabies deaths
#################################################################

# function to calculate deaths
CB=function(BI, RRP, VC, PP, DP){
  RP = RRP*meanFun(LACfit$Imax, LACfit$Iresp, VC)/ LACfit$Imax   
  deaths = d$RISK * d$pop * BI * RP * (1-PP) * DP
  sum(deaths, na.rm=TRUE)
}
CB(BI = d$BI, RRP = RRP, VC = d$Coverage, PP = d$PP, DP = DP)

# 1. BI
CBsensBI=function(n){
  bi = qtriangle(p=runif(1), theta=d$BI, lower=d$BI_L*.9, upper=d$BI_U*1.1)  # BI delphi range
  CB(BI = bi, RRP = RRP, VC = d$Coverage, PP = d$PP, DP = DP)
}
sBI=replicate(1000, CBsensBI(1))


# 2. RRP - Rabies recognition probability and CIs - from Lembo et al. 08
rrp=binconf(55, 74) 
CBsensRRP = function(n){
  rrp = sample(permProb(ns=55, nf=74-55, reps=1000), 1)
  CB(BI = d$BI, RRP = rrp, VC = d$Coverage, PP = d$PP, DP = DP)
}
sRRP=replicate(1000, CBsensRRP(1))

# 3. Vaccination Coverage - change by delphi choices
CBsensVC=function(){  
  vc = qtriangle(p=runif(1), theta=d$Coverage, lower=d$Cov_L, upper=d$Cov_U) # Coverage delphi range
  CB(BI = d$BI, RRP = RRP, VC = vc, PP = d$PP, DP = DP)
}
sVC=replicate(1000, CBsensVC())

# 4. PP - Probability of receiving PEP given an exposure
CBsensPEP=function(){
  PPn = PPrange[order(RPcountry$NUM), ceiling(runif(1, 0, 1000))]
  CB(BI = d$BI, RRP = RRP, VC = d$Coverage, PP = PPn, DP = DP)
  }
sPEP=replicate(1000, CBsensPEP()); hist(sPEP)

# 5. DP = 0.19 #from Shim et al. 2009
DPl <- 0.13; DPu <- 0.28
CBsensP3=function(n){
  dp=sample(permProb(ns=23, nf=121-23, reps=1000), 1)
  CB(BI = d$BI, RRP = RRP, VC = d$Coverage, PP = d$PP, DP = dp)
}
sDP=replicate(1000, CBsensP3(1)); hist(sDP)

#################################################################
#RANGES
BIrange=range(sBI); var(sBI)
RRPrange=range(sRRP); var(sRRP)
VCrange=range(sVC); var(sVC)
PEPrange=range(sPEP); var(sPEP)
DPrange=range(sDP); var(sDP)

ranges=rbind(BIrange, RRPrange, VCrange, PEPrange, DPrange)

postscript(file="burden_sensitivity.eps", width=5, height=4, horizontal=F)
par(mfrow=c(1,1), mgp=c(2,0.25,0), tck=0.025, cex=0.7, plt=c(0.5, 0.8, 0.05, 0.95))
boxplot(cbind(sBI, sRRP, sVC, sPEP, sDP), outline=FALSE,
        col="black", 
        ylim=c(0,190000), 
        axes=FALSE, staplewex = 0.25, boxwex=0.8)
axis(4)
mtext(side=4, text="Variation in mortality estimate due to parameter uncertainty", line=1.5, cex=0.7)
text(x=1:5, y=rep(160000, 5), c("Bite incidence", expression(italic("RP"[max])),
                                "Vaccination Coverage", expression(italic("PP")), 
                                expression(italic("DP"))), srt=90)
dev.off()
