# Supplementary material for: Estimating the Global Burden of Endemic Canine Rabies
Source: PLoS Negl Trop Dis. 2015 Apr 16;9(4):e0003709. doi: 10.1371/journal.pntd.0003709 (PMC4400070; doi:10.1371/journal.pntd.0003709)
Supplement: S1 Dataset — The code folder contains seven R scripts: burden_model.R runs the model using data compiled in burden_1.R, after estimating parameters using: FitCovInc.R, FitPP.R, and creating Fig 2 (RabiesBurdenFig2.R). The script burden_results.R summarizes findings using the output of burden_model.R and burden_sensitivity.R runs the sensitivity analyses. The data folder contains 12 csv files called by the R code for the analyses, and one excel file (Vet.xlsx) with additional details about the data sources in vcountry2.csv and vcluster2.csv and with Delphi process estimates for dog vaccination coverage. Data sources are detailed in the relevant data sources and the details of the sources of data used in the analysis are in the supporting bibliography, S1 text. (ZIP) [file pntd.0003709.s004.zip › ModelData&Code/Code/FitCovInc.R]

########################################################################
# Examine relationship between coverage and incidence in dogs and livestock:
########################################################################

# Libraries, packages, data
library(bbmle) 

# takes files:
  # CovInc.csv
  # vcountry2.csv; vcluster2.csv
  # livestock_rabies.csv

# produces 
  # LAC_params.csv; livestock_params.csv
  # RPcluster.csv; RPcountry.csv


#functions fitting coverage to incidence assuming Gamma errors
meanFun <- function(maxInc, respShape, cov){
  return(maxInc*(1-cov)^respShape)
}

incGamma=function(Imax, Iresp, Igam, inc, cov){ #Log to improve convergence
  maxInc<-exp(Imax)
  respShape<-exp(Iresp)
  gamShape<-exp(Igam)
  m = meanFun(maxInc, respShape, cov)
  scale = m/gamShape
  -sum(dgamma(inc, scale=scale, shape=gamShape, log=TRUE))
}


# Data on vaccination coverage (2 yr average) and incidence from Latin America & Caribbean (LAC)
LAC=read.csv("CovInc.csv")  # from Belotto et al. 2005 in Virus Research & REDIPRA reports
LAC <- subset(LAC, !is.na(coverage) & (incidence>0))

# Initial fit:
mLAC=mle2(incGamma,
	start=list(Imax=log(0.003), Iresp=0, Igam=log(3)), 
	data=list(cov=LAC$cov/100, inc=LAC$inc)
)
summary(mLAC)
LAC_ci=confint(mLAC)
LACfit=as.list(exp(coef(mLAC)))
LAClci=as.list(exp(LAC_ci[,1]))
LACuci=as.list(exp(LAC_ci[,2]))
write.csv(cbind(LACfit, LAClci, LACuci), "LAC_params.csv")


# Calculate relationship for probability that bite is by rabid animal (RP)
rrp = binconf(55, 74) # Rabies recognition probability and CIs - from Lembo et al. 08
RRP <- rrp[1]
RRPmin <- rrp[2]; RRPmax <- rrp[3]
VC=seq(0,1,0.01)  # Vaccination coverage from 0-100%
RP=(RRP/mLAC@coef[["Imax"]]) * meanFun(mLAC@coef[["Imax"]], mLAC@coef[["Iresp"]], VC)


# Import country & cluster vaccination coverage data from literature & questionnaires
country=read.csv("vcountry2.csv") 
cluster=read.csv("vcluster2.csv")

# Add RP and CIs for countries and clusters 
mRP = RRP*meanFun(LACfit$Imax, LACfit$Iresp, country$Cov)/ LACfit$Imax
uRP=RRPmax*meanFun(LACfit$Imax, LACfit$Iresp, country$Cov)/LACfit$Imax
lRP=RRPmin*meanFun(LACfit$Imax, LACfit$Iresp, country$Cov)/LACfit$Imax
RPcountry=cbind(country, mRP, lRP, uRP)

mRP = RRP*meanFun(LACfit$Imax, LACfit$Iresp, cluster$Cov)/ LACfit$Imax
uRP=RRPmax*meanFun(LACfit$Imax, LACfit$Iresp, cluster$Cov)/LACfit$Imax
lRP=RRPmin*meanFun(LACfit$Imax, LACfit$Iresp, cluster$Cov)/LACfit$Imax
RPcluster=cbind(cluster, mRP, lRP, uRP)

# mRP=(RRP/mLAC@coef[["Imax"]] * meanFun(mLAC@coef[["Imax"]], mLAC@coef[["Iresp"]], cluster$Cov))
# uRP=(RRPmax/LAC_ci[1,2]) * meanFun(LAC_ci[1,2], LAC_ci[2,2], cluster$Cov); uRP=replace(uRP, which(uRP>1), 1)
# lRP=(RRPmin/LAC_ci[1,1]) * meanFun(LAC_ci[1,1], LAC_ci[2,1], cluster$Cov)

# RELATIONSHIP WITH LIVESTOCK INCIDENCE
livestock=read.csv("livestock_rabies.csv")
livestock$incidence[which(livestock$inc==0.0053408)]=NA  # Severe outbreak in previously free area - exclude bc relatively high incidence? 
livestock <- subset(livestock, !is.na(incidence)&!is.na(vaccination.coverage))

mLivestock=mle2(incGamma,
         start=list(Imax=log(0.003), Iresp=0, Igam=log(3)), 
         data=list(cov=livestock$vac, inc=livestock$inc),
)
summary(mLivestock)
mLivestock_ci=confint(mLivestock)
Lfit=as.list(exp(coef(mLivestock)))
Llci=as.list(exp(mLivestock_ci[,1]))
Luci=as.list(exp(mLivestock_ci[,2]))
write.csv(cbind(Lfit, Llci, Luci), "livestock_params.csv")

# livestock losses per country estimated from extrapolated coverage in burden_1.R
