# Supplementary material for: Estimating the Global Burden of Endemic Canine Rabies
Source: PLoS Negl Trop Dis. 2015 Apr 16;9(4):e0003709. doi: 10.1371/journal.pntd.0003709 (PMC4400070; doi:10.1371/journal.pntd.0003709)
Supplement: S1 Dataset — The code folder contains seven R scripts: burden_model.R runs the model using data compiled in burden_1.R, after estimating parameters using: FitCovInc.R, FitPP.R, and creating Fig 2 (RabiesBurdenFig2.R). The script burden_results.R summarizes findings using the output of burden_model.R and burden_sensitivity.R runs the sensitivity analyses. The data folder contains 12 csv files called by the R code for the analyses, and one excel file (Vet.xlsx) with additional details about the data sources in vcountry2.csv and vcluster2.csv and with Delphi process estimates for dog vaccination coverage. Data sources are detailed in the relevant data sources and the details of the sources of data used in the analysis are in the supporting bibliography, S1 text. (ZIP) [file pntd.0003709.s004.zip › ModelData&Code/Code/RabiesBurdenFig2.R]

# Creates Figure 2: fitted relationships - run within burden_1.R

postscript("Fig2.eps", width=8, height=4)

# Main panel with coverage vs incidence data, fit & CIs
o <- order(LAC$cov)

par(cex = 0.85, mgp = c(1.5,.5,0), lwd = 0.4, plt = c(0.1, 0.5, 0.15, 0.95), tck = -0.02)
plot(NA, NA, xlab = "Vaccination coverage %", ylab = "Rabies incidence", 
     pch = 20, ylim = c(0, 0.004), xlim = c(0,100), axes = FALSE, tck = -0.1)
axis(1); axis(2)

polygon(c(LAC$cov[o], rev(LAC$cov[o])),
        c(meanFun(LAClci$Imax, LAClci$Iresp, LAC$cov/ 100)[o], 
          rev(meanFun(LACuci$Imax, LACuci$Iresp, LAC$cov/ 100)[o])),
        col = grey(0.8), border = NULL, density = 100)

GBA = which(LAC$site == "GBA"); points(LAC$cov[GBA], LAC$inc[GBA], pch = 20)
SP = which(LAC$site == "SP"); points(LAC$cov[SP], LAC$inc[SP], pch = 20, col = "blue")
LC = which(LAC$site == "LC"); points(LAC$cov[LC], LAC$inc[LC], pch = 20, col = "red")
Mex = which(LAC$site == "Mexico"); points(LAC$cov[Mex], LAC$inc[Mex], pch = 20, col = "dark green")
lines(LAC$cov[o], meanFun(LACfit$Imax, LACfit$Iresp, LAC$cov/ 100)[o], col = grey(0.5), lwd = 2)
legend(-3, 0.004, legend = c("Mexico","Greater Buenos Aires", "Lima & Callao", "Sao Paulo"), 
       col = c("dark green","black","red","blue"), pch = 20, bty = "n", cex = 0.85)
mtext(side = 1, line = -16, at = -15, text = "A", cex = 1.5, font = 2)


#INSET TO SHOW OUTLIER ON LOG PLOT
par(new = TRUE, cex = 0.7, lwd = 0.4, plt = c(0.33, 0.48, 0.65, 0.85), tck = -0.03, mgp = c(1.3,0.3,0))
plot(LAC$cov, log(LAC$inc), 
     xlab = "", ylab = "log(incidence)", 
     pch = 20, xlim = c(0,100), axes = FALSE, cex = .6)
axis(1); axis(2)
polygon(c(LAC$cov[o], rev(LAC$cov[o])),
        log(c(meanFun(LAClci$Imax, LAClci$Iresp, LAC$cov/ 100)[o], 
          rev(meanFun(LACuci$Imax, LACuci$Iresp, LAC$cov/ 100)[o]))),
        col = grey(0.8), border = NULL,
        density = 100)
lines(LAC$cov[o], log(meanFun(LACfit$Imax, LACfit$Iresp, LAC$cov/ 100)[o]), col = grey(0.5), lwd = 1.5)


#INSET TO SHOW RELATIONSHIP WITH LIVESTOCK
par(new = TRUE, cex = 0.7, lwd = 0.4, plt = c(0.33, 0.48, 0.4, 0.6), tck = -0.03, mgp=c(1.3,0.3,0))
plot(NA, NA,
     xlab = "", ylab = "Livestock \n incidence", 
     pch = 20, xlim = c(0,100), ylim = c(0, 7e-04), axes = FALSE)
axis(1); axis(2)
polygon(c(0:100, 100:0),
        c(meanFun(Luci$Imax, Luci$Iresp, (0:100)/ 100), 
          rev(meanFun(Llci$Imax, Llci$Iresp, (0:100)/ 100))),
        col = grey(0.8), border = NULL,
        density = 100)
lines(0:100, meanFun(Lfit$Imax, Lfit$Iresp, (0:100)/ 100),  col = grey(0.5), lwd = 1.5)
points(livestock$vac * 100, livestock$inc, xlim = c(0, 100), pch = 20, cex = .6)


#Probability of PEP, PP
par(new = TRUE, cex = 0.85, mgp = c(1.5,.5,0), lwd = 0.4, plt = c(0.55, 0.85, 0.15, 0.9), tck = -0.02)
plot(NA, NA, ylab = "Probability of receiving PEP", xlab = "Human Development Index", 
     xlim = c(0.25,0.85), ylim = c(0.3,1), axes = FALSE)
axis(1); axis(2)
polygon(c(pp$HDI, rev(pp$HDI)), c(pp$lwr, rev(pp$upr)),
        col = grey(0.8), border = NULL, density = 100)
lines(pp$HDI, pp$tprop, lwd = 2,  col = grey(0.5))
points(incidence$HDI, incidence$tprop, pch = 20, cex = log10(incidence$tot)/3)
mtext(side = 1, line = -16, at = 0.13, text = "B", cex = 1.5, font = 2)
dev.off()
