# Supplementary material for: Estimating the Global Burden of Endemic Canine Rabies
Source: PLoS Negl Trop Dis. 2015 Apr 16;9(4):e0003709. doi: 10.1371/journal.pntd.0003709 (PMC4400070; doi:10.1371/journal.pntd.0003709)
Supplement: S1 Dataset — The code folder contains seven R scripts: burden_model.R runs the model using data compiled in burden_1.R, after estimating parameters using: FitCovInc.R, FitPP.R, and creating Fig 2 (RabiesBurdenFig2.R). The script burden_results.R summarizes findings using the output of burden_model.R and burden_sensitivity.R runs the sensitivity analyses. The data folder contains 12 csv files called by the R code for the analyses, and one excel file (Vet.xlsx) with additional details about the data sources in vcountry2.csv and vcluster2.csv and with Delphi process estimates for dog vaccination coverage. Data sources are detailed in the relevant data sources and the details of the sources of data used in the analysis are in the supporting bibliography, S1 text. (ZIP) [file pntd.0003709.s004.zip › ModelData&Code/Data/CovInc.csv]

site	coverage	incidence
Mexico	NA	0.000297737683626956
Mexico	NA	0.000472969737058489
Mexico	NA	0.000201105242528806
Mexico	NA	0.000170135819215403
Mexico	NA	0.000210448338591711
Mexico	NA	0.000246383323449035
Mexico	NA	0.000257229155242336
Mexico	NA	0.00076476181409996
Mexico	NA	0.000921830366094519
Mexico	NA	0.000782598633856414
Mexico	NA	0.000647025736440146
Mexico	NA	0.000132306080611057
Mexico	NA	0.000138970386893688
Mexico	NA	0.000160400705135874
Mexico	NA	0.000237366909066651
Mexico	NA	9.30389426124172e-05
Mexico	NA	0.000355952359095821
Mexico	NA	0.00086649048941424
Mexico	NA	0.000809713213339667
Mexico	NA	0.000397506268858108
Mexico	50.5	0.000762867060352938
Mexico	56.5	0.000482900860146331
Mexico	65	0.000104146119750136
Mexico	72	7.85342759972791e-05
Mexico	77	9.89845491979017e-05
Mexico	76.5	8.23891198274284e-05
Mexico	78.5	5.56665583608002e-05
Mexico	NA	3.40402311103015e-05
Mexico	NA	2.57425164250649e-05
Mexico	NA	2.07116185450395e-05
Mexico	NA	1.5942066009431e-05
Mexico	NA	7.64435132419439e-06
Mexico	NA	6.86031529094368e-06
Mexico	NA	4.90022520781692e-06
Mexico	NA	2.35210809975212e-06
Mexico	NA	8.1670420130282e-06
Mexico	NA	5.22690688833805e-06
Mexico	NA	2.74412611637747e-06
Mexico	NA	2.02542641923099e-06
Mexico	NA	7.84036033250707e-07
Mexico	NA	1.11071771377183e-06
Mexico	NA	7.84036033250707e-07
GBA	NA	0.000574853751589657
GBA	NA	0.000478660025706941
GBA	21.35	0.000284307692307692
GBA	28.65	0.000205579514824798
GBA	33.9	0.000268686390532544
GBA	33.9	0.000178839717367051
GBA	27	0.000681003814495081
GBA	29.95	0.000555746234596075
GBA	34.05	0.000839885377942999
GBA	25.35	0.00273697977620368
GBA	43.2	0.00101814373716632
GBA	64.9	0.000460879488440728
GBA	66.3	0.000399015492635274
GBA	82.35	0.000158335048010974
GBA	91.65	0.000100649432534678
GBA	90.1	2.29487323943662e-05
GBA	79.8	1.27089226022114e-05
GBA	65.8	8.47010800238115e-07
GBA	82.75	0
GBA	68.4	1.69534588289641e-06
LC	NA	0.000903669309173273
LC	NA	0.00015
LC	15.45	0.000420530973451327
LC	3.15	0.00153456730769231
LC	16.4	0.000568224299065421
LC	4.35	8.58952496954933e-05
LC	9.8	0.00102641304347826
LC	11.75	0.0190489655172414
LC	35.95	0.000308932038834952
LC	36.1	9.18013856812933e-05
LC	11.2	2.6843924488168e-05
SP	NA	NA
SP	NA	NA
SP	NA	0.00171445558739255
SP	NA	0.000997616651418115
SP	24.5	0.00104584337349398
SP	33.3	0.000900428571428571
SP	40.7	0.0008379704595186
SP	53.55	0.000436573005519318
SP	56.8	0.000281733746130031
SP	60.95	0.000265005662514156
SP	67.85	0.000383215238095238
SP	70.45	0.000264354549894189
SP	73.3	0.000178222222222222
SP	78.95	0.000101299257567105
SP	81.35	8.66475345682233e-05
SP	84.95	1.77527226137092e-05
SP	87	4.32078559738134e-06
SP	86.2	1.02855698761688e-06
SP	83.6	0
SP	78.15	9.66021636446747e-07
