# Supplementary material for: Estimating the Global Burden of Endemic Canine Rabies
Source: PLoS Negl Trop Dis. 2015 Apr 16;9(4):e0003709. doi: 10.1371/journal.pntd.0003709 (PMC4400070; doi:10.1371/journal.pntd.0003709)
Supplement: S1 Dataset — The code folder contains seven R scripts: burden_model.R runs the model using data compiled in burden_1.R, after estimating parameters using: FitCovInc.R, FitPP.R, and creating Fig 2 (RabiesBurdenFig2.R). The script burden_results.R summarizes findings using the output of burden_model.R and burden_sensitivity.R runs the sensitivity analyses. The data folder contains 12 csv files called by the R code for the analyses, and one excel file (Vet.xlsx) with additional details about the data sources in vcountry2.csv and vcluster2.csv and with Delphi process estimates for dog vaccination coverage. Data sources are detailed in the relevant data sources and the details of the sources of data used in the analysis are in the supporting bibliography, S1 text. (ZIP) [file pntd.0003709.s004.zip › ModelData&Code/Data/Vet.xlsx]

## Sheet: Country
			Human: Dog ratio estimates									CONTROL								Delphi
NUM	CODE	Country	dog population estimate	Urban inland	Urban coast	Rural Inland	Rural coast	Overall	location	Date	Ref	Dogs vax	Cats vax	Coverage %	Sterilized	Culled	location	Date	Ref	Cov	Cov_L	Cov_U
89	AFG	Afghanistan										2000		0.01			Asabad	2010	Loren - Webinar 2011	0.01	0	0.02
133	ALB	Albania
1	DZA	Algeria	2.3601e+06
134	AND	Andorra
2	AGO	Angola
54	ATG	Antigua and Barbuda
55	ARG	Argentina	10166500					4	countrywide	2009	REDIPRA XIII, BUENOS AIRES, ARGENTINA-PANAFTOSA/OPS, 2010	2072935		0.206599			countrywide	2009	REDIPRA XIII, BUENOS AIRES, ARGENTINA-PANAFTOSA/OPS, 2010	0.206599	0	0.8
135	ARM	Armenia
177	AUS	Australia	3.82257e+06					5.62736	countrywide	2011	BIS Shrapnell 2006
136	AUT	Austria
137	AZE	Azerbaijan
56	BHS	Bahamas
90	BHR	Bahrain
91	BGD	Bangladesh														28293	cities	2008	Hossain et al 2011
57	BRB	Barbados
138	BLR	Belarus
139	BEL	Belgium
58	BLZ	Belize									REDIPRA XIII, BUENOS AIRES, ARGENTINA-PANAFTOSA/OPS, 2010
3	BEN	Benin
92	BTN	Bhutan												0.1					Tenzin et al. 2011 Zoonoses & public health	0.1	0	0.2
59	BOL	Bolivia	2507000	4.6				4	countrywide	2009	REDIPRA XIII, BUENOS AIRES, ARGENTINA-PANAFTOSA/OPS, 2010; Suzuki etal 2008 (Santa Cruz only)	2206375		0.776642			countrywide	2009	REDIPRA XIII, BUENOS AIRES, ARGENTINA-PANAFTOSA/OPS, 2010	0.776642	0.698978	0.862935
140	BIH	Bosnia and Herzegovina
4	BWA	Botswana
60	BRA	Brazil	3.42849e+07	4				5.7	countrywide	2002	Alves et al 2005, Hildebrand et al 2008	9523252	2018475	0.765		68305	countrywide	2010	questionnaire	0.6885	0.61965	0.765
93	BRN	Brunei Darussalam
141	BGR	Bulgaria
5	BFA	Burkina Faso
6	BDI	Burundi
94	KHM	Cambodia	4.85645e+06					3.1	countrywide	2010	AREB 2010, Ly et al. 2009	30921.2		0.00636704			countrywide	2007	Ly et al. 2009	0.006	0.004	0.01
7	CMR	Cameroon
61	CAN	Canada	8.34365e+06
8	CPV	Cape Verde
9	CAF	Central African Republic
10	TCD	Chad	349743	32.8956					N'Djamena	2005	Mindekem et al 2005/ Kayali 2006
62	CHL	Chile	4.77043e+06		5.2		1.17		various	2009	Acosta-Jamett 2009
95	CHN	China	130000000	5.88235				10.4165	Countrywide	2010	Yin et al. 2012, Hu et al. 2008	18500000		0.142308			countrywide	2010	Zhang et al. 2011. China CDC	0.142	0	0.5
63	COL	Colombia	3858250					12	countrywide	2009	REDIPRA XIII, BUENOS AIRES, ARGENTINA-PANAFTOSA/OPS, 2010	2789290		0.732118			countrywide	2009	REDIPRA XIII, BUENOS AIRES, ARGENTINA-PANAFTOSA/OPS, 2010	0.732118	0.6	0.8
11	COM	Comoros
12	COG	Congo	305610									236		0.000772227			countrywide	2010	questionnaire	0.000772227	0	0.01
178	COK	Cook Islands
64	CRI	Costa Rica	1160250					4	countrywide	2009	REDIPRA XIII, BUENOS AIRES, ARGENTINA-PANAFTOSA/OPS, 2010	190000		0.22			countrywide	2010	questionnaire	0.22	0.12	0.32
142	HRV	Croatia
65	CUB	Cuba	1.24489e+06					9	countrywide	2009	REDIPRA XIII, BUENOS AIRES, ARGENTINA-PANAFTOSA/OPS, 2010	861932		0.646449			countrywide	2009	REDIPRA XIII, BUENOS AIRES, ARGENTINA-PANAFTOSA/OPS, 2010	0.646449	0.581804	0.718277
143	CYP	Cyprus
144	CZE	Czech Republic
96	PRK	Democratic People's Republic of Korea	3.6541e+06
14	COD	Democratic Republic of the Congo
145	DNK	Denmark
15	DJI	Djibouti	58571.1											0.001					Delphi	0.001	0	0.002
66	DMA	Dominica
67	DOM	Dominican Republic	1022500					10	countrywide	2009	REDIPRA XIII, BUENOS AIRES, ARGENTINA-PANAFTOSA/OPS, 2010	260085		0.266963			countrywide	2009	REDIPRA XIII, BUENOS AIRES, ARGENTINA-PANAFTOSA/OPS, 2010	0.266963	0.166963	0.366963
68	ECU	Ecuador	1.96743e+06					7	countrywide	2009	REDIPRA XIII, BUENOS AIRES, ARGENTINA-PANAFTOSA/OPS, 2010	1559905		0.784777			countrywide	2009	REDIPRA XIII, BUENOS AIRES, ARGENTINA-PANAFTOSA/OPS, 2010	0.784777	0.6	0.8
16	EGY	Egypt	3000000					26.2808	countrywide	2009	Samaha 2009
69	SLV	El Salvador	1560636	5		3		5	countrywide	2009-2010	Questionnaire, REDIPRA XIII, BUENOS AIRES, ARGENTINA-PANAFTOSA/OPS, 2010	857584	265576	0.73	0	0	countrywide	2010	questionnaire	0.657	0.5913	0.73
17	GNQ	Equatorial Guinea
18	ERI	Eritrea	347962											0.001					Delphi	0.001	0	0.002
146	EST	Estonia
19	ETH	Ethiopia	2.43498e+07	5		3.3		3.572	countrywide	2010	questionnaire	9450.56		0.01		2280	countrywide	2011	questionnaire
179	FJI	Fiji
147	FIN	Finland
148	FRA	France
20	GAB	Gabon	122033									960	250	0.00786676			countrywide	2010	questionnaire	0.00786676	0	0.01
21	GMB	Gambia
149	GEO	Georgia
150	DEU	Germany
22	GHA	Ghana	536640	45.3414					Obuasi	2011	DR A.H.K. KWANSAH-FILSON - Webinar 2011	3270		0.00609347			Obuasi	2011	DR A.H.K. KWANSAH-FILSON - Webinar 2011
151	GRC	Greece
70	GRD	Grenada
71	GTM	Guatemala	2875200					5	countrywide	2010	questionnaire	1617470		0.63			countrywide	2010	questionnaire	0.63	0.567	0.7
23	GIN	Guinea
24	GNB	Guinea-Bissau
72	GUY	Guyana
73	HTI	Haiti	1273500					8	countrywide	2009	REDIPRA XIII, BUENOS AIRES, ARGENTINA-PANAFTOSA/OPS, 2010	400000		0.314095			countrywide	2009	REDIPRA XIII, BUENOS AIRES, ARGENTINA-PANAFTOSA/OPS, 2010	0.314095	0.214095	0.414095
74	HND	Honduras	1.69003e+06	11		3		9	countrywide	2009-10	Questionnaire, REDIPRA XIII, BUENOS AIRES, ARGENTINA-PANAFTOSA/OPS, 2010	900206	19198	0.82476	5000	210	countrywide	2010	REDIPRA 2010, questionnaire	0.82476	0.742284	0.9164
152	HUN	Hungary
153	ISL	Iceland
97	IND	India	3.37351e+07					36		2006	Surdarshan et al 2006, see Rahman 2011			0.15		21600	countrywide	2011	Market estimate, A. Rahman OIE (sterilizations)	0.15	0.05	0.25
98	IDN	Indonesia	2.55769e+07					9.09091		2010	Misriyah et al 2010 AREB, Scott-Orr et al. 2010 (HDR)	400000		0.238			countrywide		Only published data from vaccinations in Bali	0.238	0.138	0.338
99	IRN	Iran (Islamic Republic of)	2200000					34.1259		2009	Aylan et al 2011	400000		0.181818			countrywide	2009	Aylan et al. 2011. MEEREB meeting 2010	0.181818	0.0818182	0.281818
100	IRQ	Iraq	888908
154	IRL	Ireland
101	ISR	Israel	205765									130000		0.631789		15000	countrywide	1997	Yakobson 1998	0.631789	0.531789	0.731789
155	ITA	Italy
13	CIV	Côte d'Ivoire
75	JAM	Jamaica
102	JPN	Japan	9600000					13.2287	countrywide	2010	Market estimate	5000000		0.520833			countrywide	2010	Market estimate
103	JOR	Jordan
104	KAZ	Kazakhstan
25	KEN	Kenya	5.30688e+06					7.7	machakosi	2000	Kitala 2001	265344		0.05			countrywide	2010	questionnaire
180	KIR	Kiribati
105	KWT	Kuwait
106	KGZ	Kyrgyzstan
107	LAO	Lao People's Democratic Republic	1930800					3.33333		2007	Kittiphone et al ASEAN+3	26900		0.013932			countrywide	2010	questionnaire	0.0139	0.006	0.014
156	LVA	Latvia
108	LBN	Lebanon
26	LSO	Lesotho
27	LBR	Liberia
28	LBY	Libyan Arab Jamahiriya	436052
157	LTU	Lithuania
158	LUX	Luxembourg
29	MDG	Madagascar	4.47711e+06	4.5				4.5	Antananarivo	2007-2008	Ratsitorahina M, 2009
30	MWI	Malawi	4.19669e+06	3.4		3.8		3.744	Lilongwe	1993	Edelsten, 1995
109	MYS	Malaysia
110	MDV	Maldives
31	MLI	Mali
159	MLT	Malta
181	MHL	Marshall Islands
32	MRT	Mauritania
33	MUS	Mauritius
76	MEX	Mexico	2.39821e+07	4.3		6		6	countrywide	2004, 2009	Flores-Ibarra & Estrella-Valenzuela 2004, questionnaire (rural), REDIPRA XIII, BUENOS AIRES, ARGENTINA-PANAFTOSA/OPS, 2010	14569061	1892376	0.765	600000	150000	countrywide	2010	questionnaire	0.765	0.6885	0.85
182	FSM	Micronesia (Federated States of)
165	MDA	Moldova
160	MCO	Monaco
111	MNG	Mongolia	184590									27688.6		0.15			countrywide	2007	Odontsetseg 2009	0.15	0.05	0.25
34	MAR	Morocco	1.78426e+06					18.1487	countrywide	2008	El-Harrak 2008 - AfroREB	250000		0.140114		50000	countrywide	2008	El-Harrak 2008 - AfroREB	0.140114	0.0401144	0.240114
35	MOZ	Mozambique										130000	5000	0.1			countrywide	2010	SEARG questionnaire	0.1	0	0.2
112	MMR	Myanmar	3.80732e+06					13.2624	countrywide	2003	AREB 2010, country profile 2010 (projected from 2003 census)
36	NAM	Namibia
183	NRU	Nauru
113	NPL	Nepal	1.95582e+06					15.2632	countrywide	2011	Khatiwada, 2011 - webinar (Central Bureau statistics)	32500		0.0166171		12000	Kathmandu valley	2011	Khatiwada, 2011 - webinar, RIACON 2009, Country profile 2010	0.0017	0	0.003
161	NLD	Netherlands
184	NZL	New Zealand
77	NIC	Nicaragua	727625					8	countrywide	2010, 2009	Questionnaire, REDIPRA XIII, BUENOS AIRES, ARGENTINA-PANAFTOSA/OPS, 2010	650000		0.873	3000		countrywide	2010	questionnaire	0.873	0.7857	0.97
37	NER	Niger
38	NGA	Nigeria	4.55477e+07	4.1		3.2			Borno state	2007	El-Yuguda et al 2007	5.59872e+06		0.12292			Borno state	2007	El-Yuguda et al 2007	0.12292	0.02292	0.22292
185	NIU	Niue
162	NOR	Norway
114	OMN	Oman	2905					1000			questionnaire	120	50	0.15			countrywide	2010	questionnaire	0.15	0.05	0.25
115	PAK	Pakistan
186	PLW	Palau
78	PAN	Panama	318818					11	countrywide	2009	REDIPRA XIII, BUENOS AIRES, ARGENTINA-PANAFTOSA/OPS, 2010	20000		0.0666667			countrywide	2009	REDIPRA XIII, BUENOS AIRES, ARGENTINA-PANAFTOSA/OPS, 2010	0.0666667	0	0.1
187	PNG	Papua New Guinea
79	PRY	Paraguay	645900					10	countrywide	2010, 2009		600000	100000	0.837			countrywide	2010	questionnaire	0.837	0.7533	0.93
80	PER	Peru	2.10686e+06					14	countrywide	2009	REDIPRA XIII, BUENOS AIRES, ARGENTINA-PANAFTOSA/OPS, 2010	697965		0.327376			countrywide	2009	REDIPRA XIII, BUENOS AIRES, ARGENTINA-PANAFTOSA/OPS, 2010	0.327376	0.2	0.6
116	PHL	Philippines	2.46358e+07			3.8	6.9	3.8	Sorsogon Provence & Mindoro Luzon	1993, 2001	Robinson et al. 1996, Estrada et al 2001	2.46358e+06		0.1			countrywide	2009	Deray 2010 AREB	0.1	0	0.2
163	POL	Poland												0.624			Lublin Province	2011	Kollataj 2012	0.624	0.524	0.724
164	PRT	Portugal
117	QAT	Qatar
118	KOR	Republic of Korea
166	ROU	Romania
119	RUS	Russian Federation	9600000					14.6216	countrywide	2010	Market estimate			0.4			countrwide	2010	Market estimate	0.4	0.3	0.5
39	RWA	Rwanda	1.06928e+06									278013		0.26			countrywide	2010	questionnaire	0.26	0	0.3
81	KNA	Saint Kitts and Nevis
82	LCA	Saint Lucia
83	VCT	Saint Vincent and the Grenadines
188	WSM	Samoa
167	SMR	San Marino
40	STP	Sao Tome and Principe
120	SAU	Saudi Arabia
41	SEN	Senegal
168	SRB	Serbia and Montenegro
42	SYC	Seychelles
43	SLE	Sierra Leone
121	SGP	Singapore
169	SVK	Slovakia
170	SVN	Slovenia
189	SLB	Solomon Islands
44	SOM	Somalia	623626											0.001					Delphi	0.001	0	0.002
45	ZAF	South Africa	5.55366e+06	12		7.14		9.7158	KZN	2010	questionnaire	515000	10100	0.63	41200	10000	KZN & Mupulanga	2010	questionnaire	0.63	0.567	0.7
171	ESP	Spain
122	LKA	Sri Lanka	3.86727e+06	32		4.6		8.71	CMC & Mirimigam	2000	Matter et al 2000 & Blue paw, 2011 webinar, 6.6 estimated from country profile 2010	1103258		0.493	190084	0	countrywide	2008	Webinar 2011, blue paw, Kumarapeli et al 2009, RIACON 2009	0.493	0.4	0.6
46	SDN	Sudan										6151		0.00213711		5629	countrywide	2007	Dr. Ibrahim Hassan Ahmed, 2008	0.002	0	0.01
84	SUR	Suriname
47	SWZ	Swaziland
172	SWE	Sweden
173	CHE	Switzerland
123	SYR	Syrian Arab Republic
124	TJK	Tajikistan												0.147097			countrywide	2008	WHO Mission report	0.147097	0.0470974	0.247097
125	THA	Thailand	9.73414e+06					7	countrywide	2010	AREB 2010	4.8184e+06		0.495			countrywide	2008	RIACON 2009	0.495	0.4455	0.55
174	MKD	The former Yugoslav Republic of Macedonia
126	TLS	Timor-Leste
48	TGO	Togo	968714			7			countrywide	2010	questionnaire	80000		0.0825837	0	0	countrywide	2010	questionnaire	0.0825837	0	0.182584
190	TON	Tonga
85	TTO	Trinidad and Tobago
49	TUN	Tunisia	665000					15.6	countrywide	1999	Seghaier et al 1999	357992		0.538333			3 provinces	2007	Chokri Bahloul - Pasteur Institute - RABMED	0.4845	0.43605	0.538333
127	TUR	Turkey	8.13847e+06
128	TKM	Turkmenistan
191	TUV	Tuvalu
50	UGA	Uganda	1.29105e+06	40		25		26.8	countrywide	2010	questionnaire	129105		0.1			countrywide	2010	questionnaire	0.1	0	0.2
175	UKR	Ukraine
129	ARE	United Arab Emirates
176	GBR	United Kingdom
51	TZA	United Republic of Tanzania	4.3495e+06	14.4	27.2	7.6	10.8	10.355	countrywide	2007	Knobel 2008
86	USA	United States of America	78200000					4.06189	countrywide	2011	APPA (see www.aspca.org)	60000000		0.767263			countrywide	2010	Market estimate	0.767263	0.667263	0.867263
87	URY	Uruguay	481857					7	countrywide	2010	REDIPRA XIII, BUENOS AIRES, ARGENTINA-PANAFTOSA/OPS, 2010
130	UZB	Uzbekistan												0.403339			countrywide	2008	WHO Mission report	0.403339	0.303339	0.503339
192	VUT	Vanuatu
88	VEN	Venezuela (Bolivarian Republic of)	3.22711e+06					9	countrywide	2009	REDIPRA XIII, BUENOS AIRES, ARGENTINA-PANAFTOSA/OPS, 2010	678942		0.205689			countrywide	2009	REDIPRA XIII, BUENOS AIRES, ARGENTINA-PANAFTOSA/OPS, 2010	0.205689	0.1	0.8
131	VNM	Viet Nam	7000000								WHO report	1750000		0.25			countrywide	2009	WHO report 2009, RIACON 2009	0.25	0.1	0.5
132	YEM	Yemen
52	ZMB	Zambia	1.38903e+06	45		6.7		20.105	countrywide	1993	De Balogh et al. 1993, Muungdano et al 2011 report dog population of 2 million from 2004	277805		0.2			countrywide	2010	questionnaire, Muungdano et al 2011, report less than 500,000 doses used to vaccinate ~2million dogs/yr	0.2	0	0.3
53	ZWE	Zimbabwe	2690000			4.7			countrywide	1994	Butler, JRA 2000, questionnaire	300000		0.111524			countrywide	2003	Pfukenya et al. 2007	0.111524	0.0115242	0.211524

## Sheet: Cluster
Rationale	Cluster	dog population estimate	Urban inland	Urban coast	Rural Inland	Rural coast	Overall	location	Date	Ref	Dogs vax	Cats vax	Coverage %	Sterilized	Culled	location	Date	Ref	Cov	Cov_L	Cov_U
Rabies-free	Asia_1	2.19972e+07	7.5		14.3		9.5	General	2005	Knobel et al 2005	1.09986e+07		0.5				2010
Western Pacific, endemic dog rabies	Asia_2	2.81794e+07					6.56523	cluster average			112717		0.004				2010		0.006	0.004	0.01
Nepal, Pakistan - endemic dog rabies	Asia_3	2.48793e+07					15.2632	cluster average			1.45067e+06		0.0583085				2010		0.05085	0	0.2
SE Asia, endemic dog rabies	Asia_4	3.82372e+07					6.50333	cluster average			1.36057e+06		0.362667				2010		0.362667	0.281833	0.45
endemic dog rabies	India	3.37351e+07					36	Countrywide	2006	Surdarshan et al 2006, see Rahman 2011	5.06027e+06		0.15	21500		countrywide	2010		0.15	0.05	0.25
endemic and emerging dog rabies	Indonesia	2.57056e+07					9.09091	cluster average			6.1156e+06		0.23791				2010		0.23791	0.13791	0.33791
endemic dog rabies	China	130000000	5.88235				10.4165	Countrywide	2010	Yin et al. 2012, Hu et al. 2008			0.142				2010	Zhang et al. 2011. China CDC	0.142	0	0.5
endemic dog rabies	MiddleEast	5.94758e+06					35.3996	cluster average			1.09758e+06		0.184542				2010	Market estimate	0.184542	0.0845415	0.284542
Wildlife rabies	NorthAmerica	8.65436e+07					4.06189	cluster average			84700000		0.978697				2010	Market estimate
Reduced dog rabies	Andean	1.36666e+07					9.2	cluster average	2010		7.92566e+06		0.579927				2010	Market estimate	0.579927	0.379927	0.779927
Endemic dog rabies	Carribbean	4.12167e+06					9	cluster average			2.27261e+06		0.551381				2010	Market estimate	0.551381	0.451381	0.651381
Close to elimination of dog rabies	CentralAmericaMexico	3.23147e+07					6.85714	cluster average			5.66963e+06		0.680418				2010	Market estimate	0.680418	0.580418	0.780418
Close to elimination of dog rabies, endemic vampire bat rabies	Brazil	3.42849e+07	4				5.7	countrywide	2002	Alves et al 2005, Hildebrand et al 2008	9523252	2018475	0.765		68305	countrywide	2010	questionnaire	0.765	0.6	0.9
Dog rabies free	SouthernCone	1.60647e+07					7	cluster average			1.04173e+07		0.648459				2010	Market estimate	0.648459	0.548459	0.748459
endemic dog rabies	SADC	3.68319e+07					9.6102	cluster average			142616		0.00455959				2010	Market estimate	0.005	0	0.2
endemic dog rabies	NorthAfrica	9.27557e+06	21.2		7.4		15.0074	cluster average			2200000		0.237182				2010	Market estimate	0.237182	0.137182	0.337182
endemic dog rabies	West Africa	1.74661e+07					18.5072	cluster average			143088		0.00819235				2010	Market estimate	0.00819235	0	0.1
endemic dog rabies	Congo	1.0276e+07	21.2		7.4		12.3	General	2005	Knobel et al 2005	47629		0.00463497				2010	Market estimate	0.00463497	0	0.01
Rabies-free	Oceania	6.21085e+06					5.62736	cluster average			0		0				2010
Rabies-free	EU	4.62273e+07					9.30212	cluster average	2011	FEDIAF 2010	41000000		0.886922				2010
Widlife rabies & localized dog rabies	EasternEurope	2.74161e+07					9.30212	cluster average	2011	FEDIAF 2010	9000000		0.466862				2010	Market estimate	0.466862	0.366862	0.566862
Wildlife & dog rabies	Eurasia	1.59715e+07					14.6216	cluster average		Market estimate	1.34142e+06		0.210534				2010	Market estimate	0.210534	0.110534	0.310534
